# Supplementary material for: Polynucleotide Phosphorylase Mediates a New Mechanism of Persister Formation in Escherichia coli
Source: Microbiol Spectr. 2022 Dec 8;11(1):e01546-22. doi: 10.1128/spectrum.01546-22 (PMC9927094; doi:10.1128/spectrum.01546-22)
Supplement: Supplemental file 1 — Table S1. Download spectrum.01546-22-s0001.xlsx, XLSX file, 0.05 MB [file spectrum.01546-22-s0001.xlsx]

## Sheet: request_DESeq-Sample_G3_S1-Samp
Table S1 Differentially expressed genes in RNA-seq data between the Δpnp strain and the wild type W3110 strain.
ID	Fold Change	Pval	Padj	Up_Down	Gene_ID	Gene	TranslationProtein	Description	GO_ID	GO_term	Pathway	Pathway_Description
gene3178	0	2.27459e-27	9.70112e-24	Down	12933437	pnp	Polyribonucleotide nucleotidyltransferase {ECO:0000255|HAMAP-Rule:MF_01595};	Involved in mRNA degradation. Catalyzes the phosphorolysis of single-stranded polyribonucleotides processively in the 3'- to 5'-direction. Also involved, along with RNase II, in tRNA processing. {ECO:0000255|HAMAP-Rule:MF_01595, ECO:0000269|PubMed:12162954, ECO:0000269|PubMed:18812438, ECO:0000269|PubMed:19327365, ECO:0000269|PubMed:4866865, ECO:0000269|PubMed:7509797}.	GO:0000175,GO:0000287,GO:0003723,GO:0004654,GO:0005515,GO:0005737,GO:0005829,GO:0006396,GO:0006402,GO:0009408,GO:0016020,GO:0016740,GO:0016779,GO:0035438,GO:0042802,GO:0046872	3'-5'-exoribonuclease activity|magnesium ion binding|RNA binding|polyribonucleotide nucleotidyltransferase activity|protein binding|cytoplasm|cytosol|RNA processing|mRNA catabolic process|response to heat|membrane|transferase activity|nucleotidyltransferase activity|cyclic-di-GMP binding|identical protein binding|metal ion binding	PATH:ecj03018,PATH:ecj00230,PATH:ecj00240	RNA degradation|Purine metabolism|Pyrimidine metabolism
gene954	0.0180804	0.00150819	0.108427	Down	12931025	rmf	Ribosome modulation factor {ECO:0000255|HAMAP-Rule:MF_00919};	During stationary phase, converts 70S ribosomes to an inactive dimeric form (100S ribosomes). May form immature 90S particles, which are converted to mature 100S ribosomes by the hibernation promoting factor Hpf. Inactivates ribosomes by covering the peptidyl transferase (PTase) center of the 23S rRNA and the entrance of peptide exit tunnel. Also involved in protection against heat stress, but th…	GO:0005737,GO:0006417,GO:0032055,GO:0043022,GO:0043024	cytoplasm|regulation of translation|negative regulation of translation in response to stress|ribosome binding|ribosomal small subunit binding
gene3947	0.0364544	3.0086e-10	4.27723e-07	Down	12932090	yhfG	Uncharacterized protein YhfG;
gene1434	0.0492534	1.20528e-08	1.28513e-05	Down	12933891	mokB
gene1177	0.0697967	0.00528255	0.250334	Down	12933872	ycgI			GO:0007155,GO:0019867	cell adhesion|outer membrane
gene3940	0.0865478	0.000143248	0.0190923	Down	12934109	yhfL	Uncharacterized protein YhfL;		GO:0016020,GO:0016021	membrane|integral component of membrane
gene3668	0.0901911	2.25743e-06	0.00106977	Down	12931828	rpmG	50S ribosomal protein L33;		GO:0000049,GO:0003723,GO:0003735,GO:0005840,GO:0006412,GO:0022625,GO:0030529	tRNA binding|RNA binding|structural constituent of ribosome|ribosome|translation|cytosolic large ribosomal subunit|ribonucleoprotein complex	PATH:ecj03010	Ribosome
gene199	0.0913715	6.8054e-07	0.000483751	Down	12933939	rrsH					PATH:ecj03010	Ribosome
gene3447	0.0979626	1.22853e-06	0.000748529	Down	12931863	rrsA					PATH:ecj03010	Ribosome
gene4035	0.107655	1.71656e-06	0.000915138	Down	12930398	rrlE					PATH:ecj03010	Ribosome
gene698	0.11878	1.45883e-05	0.00478609	Down	12930933	ybfA	Uncharacterized protein YbfA;
gene1008	0.121232	0.0011259	0.090603	Down	12930553	ymdF	Uncharacterized protein YmdF;
gene2610	0.126204	1.26098e-05	0.00448173	Down	12930594	rrsG					PATH:ecj03010	Ribosome
gene3291	0.129655	1.69e-05	0.00480524	Down	12933466	rrsD					PATH:ecj03010	Ribosome
gene3330	0.129655	1.69e-05	0.00480524	Down	12932254	rrsB					PATH:ecj03010	Ribosome
gene3540	0.132923	2.76172e-05	0.00692868	Down	12932485	rrsC					PATH:ecj03010	Ribosome
gene202	0.150628	5.36346e-05	0.0103978	Down	12930754	rrlH					PATH:ecj03010	Ribosome
gene3804	0.153747	0.0015785	0.110365	Down	12932147	slp	Outer membrane protein slp;	The induction of slp may help to stabilize the outer membrane during carbon starvation and stationary phase.	GO:0009279,GO:0016020,GO:0019867,GO:0042802	cell outer membrane|membrane|outer membrane|identical protein binding
gene3538	0.160238	0.000128472	0.0181067	Down	12932486	rrlC					PATH:ecj03010	Ribosome
gene2575	0.167455	0.000166558	0.0215264	Down	12930211	sroF					PATH:ecj02020	Two-component system
gene4032	0.170059	0.000129188	0.0181067	Down	12932069	rrsE					PATH:ecj03010	Ribosome
gene3289	0.170538	0.000131608	0.0181067	Down	12932976	rrlD					PATH:ecj03010	Ribosome
gene3444	0.173441	0.000236386	0.0288053	Down	12934131	rrlA					PATH:ecj03010	Ribosome
gene2608	0.178975	0.000269229	0.0302174	Down	12930650	rrlG					PATH:ecj03010	Ribosome
gene3328	0.178975	0.000269229	0.0302174	Down	12930603	rrlB					PATH:ecj03010	Ribosome
gene3038	0.186827	0.00123087	0.0967455	Down	12930255	ygiW			GO:0030288,GO:0042597,GO:0044011,GO:0070301,GO:0071276	outer membrane-bounded periplasmic space|periplasmic space|single-species biofilm formation on inanimate substrate|cellular response to hydrogen peroxide|cellular response to cadmium ion
gene69	0.212163	0.00143235	0.105327	Down	12933057	sgrS
gene1577	0.225385	0.00475754	0.227988	Down	12931248	hokD			GO:0005886,GO:0016020,GO:0016021	plasma membrane|membrane|integral component of membrane
gene3863	0.230461	0.00230454	0.140412	Down	12932669	yhhA	Uncharacterized protein YhhA;
gene1340	0.255921	0.00326149	0.171731	Down	12933881	ymjC	Putative uncharacterized protein YmjC;
gene633	0.27056	0.0071309	0.29817	Down	12931685	ybeD	UPF0250 protein YbeD;		GO:0005515	protein binding
gene752	0.282322	0.00948384	0.371088	Down	12930673	ybgS	Uncharacterized protein YbgS;
gene3616	0.289237	0.00674305	0.289654	Down	12931815	ibpB	Small heat shock protein IbpB;	Associates with aggregated proteins, together with IbpA, to stabilize and protect them from irreversible denaturation and extensive proteolysis during heat shock and oxidative stress. Aggregated proteins bound to the IbpAB complex are more efficiently refolded and reactivated by the ATP-dependent chaperone systems ClpB and DnaK/DnaJ/GrpE. Its activity is ATP- independent. {ECO:0000269|PubMed:1205…	GO:0005515,GO:0005737,GO:0009408,GO:0042802,GO:1990169	protein binding|cytoplasm|response to heat|identical protein binding|stress response to copper ion
gene2679	0.295251	0.0244624	0.605477	Down	12933272	ygaU	Uncharacterized protein YgaU;		GO:0016998	cell wall macromolecule catabolic process
gene3902	0.296099	0.00579416	0.265721	Down	12932730	feoA			GO:0006810,GO:0006811,GO:0006974,GO:0046914,GO:0055072,GO:0070627	transport|ion transport|cellular response to DNA damage stimulus|transition metal ion binding|iron ion homeostasis|ferrous iron import
gene761	0.299126	0.00757282	0.310772	Down	12930953	ybhT	Multidrug efflux pump accessory protein AcrZ {ECO:0000255|HAMAP-Rule:MF_01484};	AcrA-AcrB-AcrZ-TolC is a drug efflux protein complex with a broad substrate specificity. This protein binds to AcrB and is required for efflux of some but not all substrates, suggesting it may influence the specificity of drug export. {ECO:0000255|HAMAP-Rule:MF_01484, ECO:0000269|PubMed:23010927}.
gene1295	0.301005	0.0111347	0.408479	Down	12931744	osmB	Osmotically-inducible lipoprotein B;	Provides resistance to osmotic stress. May be important for stationary-phase survival.	GO:0005886,GO:0016020,GO:0019867	plasma membrane|membrane|outer membrane
gene2130	0.301337	0.00459202	0.222556	Down	12930513	yehE	Uncharacterized protein YehE;
gene1065	0.306788	0.0245598	0.605477	Down	12931075	grxB	Glutaredoxin-2;	Involved in reducing some disulfide bonds in a coupled system with glutathione reductase. Does not act as hydrogen donor for ribonucleotide reductase.	GO:0005829,GO:0009055,GO:0015035,GO:0015038,GO:0045454,GO:0055114	cytosol|electron carrier activity|protein disulfide oxidoreductase activity|glutathione disulfide oxidoreductase activity|cell redox homeostasis|oxidation-reduction process
gene1703	0.307102	0.012374	0.432583	Down	12932687	ydiH	Uncharacterized protein YdiH;
gene1271	0.314532	0.0134989	0.457472	Down	12932602	yciG	Uncharacterized protein YciG;
gene905	0.315047	0.0142048	0.469641	Down	12931842	focA	Probable formate transporter 1;	Involved in the bidirectional transport of formate.	GO:0005215,GO:0005886,GO:0005887,GO:0006810,GO:0015499,GO:0015724,GO:0016020,GO:0016021	transporter activity|plasma membrane|integral component of plasma membrane|transport|formate transmembrane transporter activity|formate transport|membrane|integral component of membrane
gene4321	0.320775	0.00555019	0.258129	Down	12932570	fecI	Probable RNA polymerase sigma factor FecI;	Sigma factors are initiation factors that promote the attachment of RNA polymerase to specific initiation sites and are then released. This sigma factor regulates the fec genes for iron dicitrate transport (Probable). {ECO:0000305}.	GO:0003677,GO:0003700,GO:0006351,GO:0006352,GO:0006355,GO:0006810,GO:0006811,GO:0016987,GO:0055072	DNA binding|sequence-specific DNA binding transcription factor activity|transcription, DNA-templated|DNA-templated transcription, initiation|regulation of transcription, DNA-templated|transport|ion transport|sigma factor activity|iron ion homeostasis
gene1677	0.326014	0.0163534	0.505415	Down	12932217	ydhC	Inner membrane transport protein YdhC;		GO:0005215,GO:0005886,GO:0006810,GO:0016020,GO:0016021,GO:0055085	transporter activity|plasma membrane|transport|membrane|integral component of membrane|transmembrane transport
gene1740	0.33606	0.0183673	0.551666	Down	12934082	pfkB	ATP-dependent 6-phosphofructokinase isozyme 2;	Catalyzes the phosphorylation of D-fructose 6-phosphate to fructose 1,6-bisphosphate by ATP, the first committing step of glycolysis. {ECO:0000269|PubMed:16866375}.	GO:0000166,GO:0000287,GO:0003872,GO:0005524,GO:0005975,GO:0006096,GO:0006974,GO:0009024,GO:0016301,GO:0016310,GO:0016740,GO:0016773,GO:0042802	nucleotide binding|magnesium ion binding|6-phosphofructokinase activity|ATP binding|carbohydrate metabolic process|glycolytic process|cellular response to DNA damage stimulus|tagatose-6-phosphate kinase activity|kinase activity|phosphorylation|transferase activity|phosphotransferase activity, alcohol group as acceptor|identical protein binding	PATH:ecj00010,PATH:ecj00030,PATH:ecj00051,PATH:ecj00052,PATH:ecj00680,PATH:ecj01200,PATH:ecj01230	Glycolysis / Gluconeogenesis|Pentose phosphate pathway|Fructose and mannose metabolism|Galactose metabolism|Methane metabolism|Carbon metabolism|Biosynthesis of amino acids
gene4397	0.34891	0.023681	0.59763	Down	12933790	fhuF	Ferric iron reductase protein FhuF;	Involved in the reduction of ferric iron in cytoplasmic ferrioxamine B.	GO:0005737,GO:0005829,GO:0005886,GO:0016020,GO:0033212,GO:0046872,GO:0051536,GO:0051537	cytoplasm|cytosol|plasma membrane|membrane|iron assimilation|metal ion binding|iron-sulfur cluster binding|2 iron, 2 sulfur cluster binding
gene1334	0.35786	0.0248905	0.609834	Down	12931154	ycjX	Uncharacterized protein YcjX;		GO:0000166,GO:0005524	nucleotide binding|ATP binding
gene1579	0.362614	0.0161169	0.503862	Down	12931250	relB			GO:0003677,GO:0005515,GO:0006351,GO:0006355	DNA binding|protein binding|transcription, DNA-templated|regulation of transcription, DNA-templated
gene1578	0.363734	0.0251655	0.609834	Down	12931249	relE			GO:0003723,GO:0004518,GO:0004519,GO:0004521,GO:0005515,GO:0006351,GO:0006355,GO:0006402,GO:0016787,GO:0017148,GO:0019843,GO:0034198,GO:0043022,GO:0046677	RNA binding|nuclease activity|endonuclease activity|endoribonuclease activity|protein binding|transcription, DNA-templated|regulation of transcription, DNA-templated|mRNA catabolic process|hydrolase activity|negative regulation of translation|rRNA binding|cellular response to amino acid starvation|ribosome binding|response to antibiotic
gene4361	0.375118	0.0157959	0.502758	Down	12932268	yjiH	Uncharacterized protein YjiH;		GO:0001882,GO:0005886,GO:0016020,GO:0016021	nucleoside binding|plasma membrane|membrane|integral component of membrane
gene580	0.375398	0.0441152	0.851045	Down	12931717	ybdK	Putative glutamate--cysteine ligase 2 {ECO:0000255|HAMAP-Rule:MF_01609};	ATP-dependent carboxylate-amine ligase which exhibits weak glutamate--cysteine ligase activity. However, because of the low catalytic rate, the question remains whether L-cysteine is the actual biological substrate. {ECO:0000255|HAMAP-Rule:MF_01609, ECO:0000269|PubMed:15211520}.	GO:0000166,GO:0004357,GO:0005524,GO:0016874,GO:0016879,GO:0042398	nucleotide binding|glutamate-cysteine ligase activity|ATP binding|ligase activity|ligase activity, forming carbon-nitrogen bonds|cellular modified amino acid biosynthetic process
gene4253	0.376498	0.0213718	0.593341	Down	12931756	yzfA	Putative uncharacterized protein b4223;	Could be a multicopy suppressor of the ileR regulatory mutation.
gene3376	0.376816	0.0325183	0.69614	Down	12932401	yiiS	UPF0381 protein YiiS;
gene969	0.377918	0.0222471	0.593341	Down	12931047	yccX	Acylphosphatase {ECO:0000255|HAMAP-Rule:MF_01450};		GO:0003998,GO:0009408,GO:0016787	acylphosphatase activity|response to heat|hydrolase activity	PATH:ecj00620,PATH:ecj00627	Pyruvate metabolism|Aminobenzoate degradation
gene4254	0.38344	0.0310893	0.686665	Down	12930316	chpS	Antitoxin ChpS;	Antitoxin component of a toxin-antitoxin (TA) module. May be involved in the regulation of cell growth. It acts as a suppressor of the inhibitory function of ChpB protein. Both ChpS and ChpB probably bind to the promoter region of the chpS-chpB operon to autoregulate their synthesis. {ECO:0000269|PubMed:16413033, ECO:0000269|PubMed:8226627}.	GO:0003677,GO:0006351,GO:0006355,GO:0030307	DNA binding|transcription, DNA-templated|regulation of transcription, DNA-templated|positive regulation of cell growth
gene4409	0.388579	0.0303617	0.679214	Down	12932649	yjjU	Uncharacterized protein YjjU;	Probable lipid hydrolase. {ECO:0000250}.	GO:0006629,GO:0006974,GO:0008152,GO:0016042,GO:0016787	lipid metabolic process|cellular response to DNA damage stimulus|metabolic process|lipid catabolic process|hydrolase activity
gene441	0.397494	0.039516	0.789866	Down	12930842	ybaW	Long-chain acyl-CoA thioesterase FadM;	Long-chain acyl-CoA thioesterase with a preference for 3,5-tetradecadienoyl-CoA. Could be involved in beta-oxidation of fatty acids. {ECO:0000269|PubMed:18576672}.
gene1345	0.398093	0.0232206	0.593341	Down	12930609	insH	Transposase InsH for insertion sequence element IS5A;	Involved in the transposition of the insertion sequence IS5.
gene1913	0.398093	0.0232206	0.593341	Down	12933248	insH
gene2048	0.398093	0.0232206	0.593341	Down	12932358	insH
gene2210	0.398093	0.0232206	0.593341	Down	12933160	insH
gene259	0.398093	0.0232206	0.593341	Down	12933799	insH
gene2999	0.398093	0.0232206	0.593341	Down	12933376	insH
gene3234	0.398093	0.0232206	0.593341	Down	12934522	insH
gene3805	0.398093	0.0232206	0.593341	Down	12932766	insH
gene550	0.398093	0.0232206	0.593341	Down	12930888	insH
gene658	0.398093	0.0232206	0.593341	Down	12930921	insH
gene3103	0.398168	0.0261618	0.616466	Down	12933410	sraF
gene4168	0.398949	0.0357447	0.741158	Down	12933202	fxsA	UPF0716 protein FxsA;	Overexpression alleviates the exclusion of phage T7 in cells harboring the F plasmid.	GO:0005886,GO:0016020,GO:0016021	plasma membrane|membrane|integral component of membrane
gene3875	0.407328	0.0358761	0.741158	Down	12932507	gntK	Thermoresistant gluconokinase;		GO:0000166,GO:0005524,GO:0005975,GO:0016301,GO:0016310,GO:0016740,GO:0046177,GO:0046316	nucleotide binding|ATP binding|carbohydrate metabolic process|kinase activity|phosphorylation|transferase activity|D-gluconate catabolic process|gluconokinase activity	PATH:ecj00030,PATH:ecj01200	Pentose phosphate pathway|Carbon metabolism
gene3167	0.409193	0.031556	0.686665	Down	12930276	yhbO	Protein YhbO;		GO:0006979,GO:0009268,GO:0009408,GO:0009411,GO:0016798,GO:0042802	response to oxidative stress|response to pH|response to heat|response to UV|hydrolase activity, acting on glycosyl bonds|identical protein binding
gene1461	0.415938	0.0459108	0.856864	Down	12930114	ydcY	Uncharacterized protein YdcY;		GO:0005515	protein binding
gene1440	0.419882	0.0320277	0.690721	Down	12931727	ydcH	Uncharacterized protein YdcH;
gene1269	0.432739	0.0481809	0.859797	Down	12931143	yciE	Protein YciE;
gene1089	0.438182	0.0444978	0.851045	Down	12932033	sraB
gene3017	0.442862	0.0461171	0.856864	Down	12932423	yghY
gene1045	Inf	0.0475086	0.856864	Up	12931074	insC
gene1164	Inf	0.000812428	0.0728023	Up	12933868	ycgX	Uncharacterized protein YcgX;
gene1253	Inf	0.0475086	0.856864	Up	12931122	insC
gene1384	Inf	0.0230827	0.593341	Up	12931175	lomR
gene1470	Inf	0.0024972	0.147268	Up	12931207	yncH	Uncharacterized protein YncH;
gene1593	Inf	0.0475086	0.856864	Up	12931825	insD	Putative transposase InsD for insertion element IS2E;	Involved in the transposition of the insertion sequence IS2.
gene1952	Inf	0.019317	0.572131	Up	12932047	yedN
gene216	Inf	0.0396183	0.789866	Up	12930765	yafU	Putative inner membrane protein YafU;		GO:0005886,GO:0016020,GO:0016021	plasma membrane|membrane|integral component of membrane
gene2238	Inf	0.0475086	0.856864	Up	12930184	insC	Transposase InsC for insertion element IS2-8;	Involved in the transposition of the insertion sequence IS2.
gene2661	Inf	0.00111419	0.090603	Up	12933257	ypjJ	Uncharacterized protein YpjJ;
gene2870	Inf	0.00212086	0.133803	Up	12932618	ygeH	Uncharacterized protein YgeH;		GO:0000156,GO:0000160,GO:0003677,GO:0005829,GO:0006351,GO:0006355	phosphorelay response regulator activity|phosphorelay signal transduction system|DNA binding|cytosol|transcription, DNA-templated|regulation of transcription, DNA-templated
gene310	Inf	0.0396183	0.789866	Up	12932534	ykgH	Uncharacterized protein YkgH;		GO:0005886,GO:0016020,GO:0016021	plasma membrane|membrane|integral component of membrane
gene3136	Inf	0.0330613	0.698052	Up	12930496	yhaC	Uncharacterized protein YhaC;		GO:0006974	cellular response to DNA damage stimulus
gene3587	Inf	0.0475086	0.856864	Up	12933604	insC
gene4093	Inf	0.0276121	0.640158	Up	12930660	yjcF	Uncharacterized protein YjcF;
gene532	Inf	0.019317	0.572131	Up	12931757	fimZ	Fimbriae Z protein;		GO:0000156,GO:0000160,GO:0003677,GO:0003700,GO:0005737,GO:0006351,GO:0006355,GO:0042493	phosphorelay response regulator activity|phosphorelay signal transduction system|DNA binding|sequence-specific DNA binding transcription factor activity|cytoplasm|transcription, DNA-templated|regulation of transcription, DNA-templated|response to drug	PATH:ecj02020	Two-component system
gene549	Inf	0.016185	0.503862	Up	12931900	ybcQ	Antitermination protein Q homolog from lambdoid prophage DLP12;	Positively regulate expression of some phage genes. Bacterial host RNA polymerase modified by antitermination proteins transcribes through termination sites that otherwise prevent expression of the regulated genes (By similarity). {ECO:0000250}.	GO:0003677,GO:0006351,GO:0006355,GO:0031564,GO:0044010,GO:0060567	DNA binding|transcription, DNA-templated|regulation of transcription, DNA-templated|transcription antitermination|single-species biofilm formation|negative regulation of DNA-templated transcription, termination
gene705	Inf	3.66387e-05	0.00868134	Up	12932606	ybfD	H repeat-associated protein YbfD;		GO:0003677,GO:0004803,GO:0006313	DNA binding|transposase activity|transposition, DNA-mediated
gene3179	102.199	2.20868e-15	4.71001e-12	Up	12933438	sraG
gene2928	31.5717	0.0029582	0.163853	Up	12933337	ssrS
gene217	17.6702	6.75452e-07	0.000483751	Up	12930766	yafF	Putative uncharacterized protein YafF;
gene2880	11.6118	2.13979e-05	0.00570386	Up	12933322	ygeP	Uncharacterized protein YgeP;
gene1747	10.8185	0.000282443	0.0308877	Up	12930141	ydjO	Uncharacterized protein YdjO;
gene1432	10.7464	4.80816e-05	0.00976515	Up	12933889	ydcA	Uncharacterized protein YdcA;
gene3622	10.5781	0.0119746	0.422079	Up	12933595	ysdC
gene3709	10.0972	0.0492987	0.868838	Up	12932675	yibG	Uncharacterized protein YibG;
gene3098	9.50715	0.000100716	0.0153411	Up	12933408	ygjN	mRNA interferase HigB;	Toxic component of a toxin-antitoxin (TA) module. A probable translation-dependent mRNA interferase. Overexpression causes cessation of cell growth and inhibits cell proliferation via inhibition of translation; this blockage is overcome by subsequent expression of antitoxin HigA. Overexpression causes cleavage of a number of mRNAs in a translation-dependent fashion, suggesting this is an mRNA int…
gene930	9.31996	0.00018605	0.0233383	Up	12931024	ompF	Outer membrane protein F;	Forms pores that allow passive diffusion of small molecules across the outer membrane. It is also a receptor for the bacteriophage T2. {ECO:0000269|PubMed:19721064}.	GO:0006810,GO:0006811,GO:0006855,GO:0009279,GO:0015075,GO:0015238,GO:0015288,GO:0016020,GO:0016021,GO:0034220,GO:0042912,GO:0046930	transport|ion transport|drug transmembrane transport|cell outer membrane|ion transmembrane transporter activity|drug transmembrane transporter activity|porin activity|membrane|integral component of membrane|ion transmembrane transport|colicin transmembrane transporter activity|pore complex	PATH:ecj02020,PATH:ecj01501	Two-component system|beta-Lactam resistance
gene137	9.13561	0.0244684	0.605477	Up	12934037	ecpD	Probable fimbrial chaperone YadV;	Part of the yadCKLM-htrE-yadVN fimbrial operon. Could contribute to adhesion to various surfaces in specific environmental niches. {ECO:0000269|PubMed:20345943}.
gene4064	8.36629	0.00757803	0.310772	Up	12933671	yjbI	Putative uncharacterized protein YjbI;
gene1955	7.58234	5.55766e-06	0.00237034	Up	12933041	fliE	Flagellar hook-basal body complex protein FliE;		GO:0003774,GO:0005198,GO:0009288,GO:0009425,GO:0071973	motor activity|structural molecule activity|bacterial-type flagellum|bacterial-type flagellum basal body|bacterial-type flagellum-dependent cell motility	PATH:ecj02040	Flagellar assembly
gene1954	6.62302	1.05594e-05	0.00409416	Up	12932063	intG
gene3135	6.49109	0.0112056	0.408479	Up	12930497	yhaB	Uncharacterized protein YhaB;
gene4348	6.18293	8.10244e-05	0.0132911	Up	12933754	fimD	Outer membrane usher protein FimD;	Involved in the export and assembly of FimA fimbrial subunits across the outer membrane.	GO:0005215,GO:0006810,GO:0009279,GO:0009297,GO:0015473,GO:0016020,GO:0016021	transporter activity|transport|cell outer membrane|pilus assembly|fimbrial usher porin activity|membrane|integral component of membrane
gene2767	6.06932	5.89029e-05	0.0109226	Up	12934046	cysD	Sulfate adenylyltransferase subunit 2;		GO:0000103,GO:0000166,GO:0003824,GO:0004781,GO:0005515,GO:0005524,GO:0006790,GO:0006979,GO:0008152,GO:0016740,GO:0016779,GO:0019419,GO:0070814	sulfate assimilation|nucleotide binding|catalytic activity|sulfate adenylyltransferase (ATP) activity|protein binding|ATP binding|sulfur compound metabolic process|response to oxidative stress|metabolic process|transferase activity|nucleotidyltransferase activity|sulfate reduction|hydrogen sulfide biosynthetic process	PATH:ecj00920,PATH:ecj00450,PATH:ecj00230	Sulfur metabolism|Selenocompound metabolism|Purine metabolism
gene3743	6.01027	0.0257967	0.613217	Up	12932732	yiaA	Inner membrane protein YiaA;		GO:0005886,GO:0006974,GO:0016020,GO:0016021	plasma membrane|cellular response to DNA damage stimulus|membrane|integral component of membrane
gene4347	5.9726	9.96843e-05	0.0153411	Up	12933760	fimC	Chaperone protein FimC;	Required for the biogenesis of type 1 fimbriae. Binds and interact with FimH.	GO:0005515,GO:0030288,GO:0042597,GO:0043711,GO:0044183,GO:0061077,GO:0071555	protein binding|outer membrane-bounded periplasmic space|periplasmic space|pilus organization|protein binding involved in protein folding|chaperone-mediated protein folding|cell wall organization
gene2449	5.93425	4.62531e-05	0.00976515	Up	12934214	cysU	Sulfate transport system permease protein CysT;	Part of the ABC transporter complex CysAWTP (TC 3.A.1.6.1) involved in sulfate/thiosulfate import. Probably responsible for the translocation of the substrate across the membrane.	GO:0005215,GO:0005886,GO:0006810,GO:0008272,GO:0015116,GO:0015419,GO:0016020,GO:0016021	transporter activity|plasma membrane|transport|sulfate transport|sulfate transmembrane transporter activity|sulfate transmembrane-transporting ATPase activity|membrane|integral component of membrane	PATH:ecj02010,PATH:ecj00920	ABC transporters|Sulfur metabolism
gene3675	5.86821	0.000555227	0.0550708	Up	12933579	rfaS	Lipopolysaccharide core biosynthesis protein RfaS;
gene2368	5.76986	0.031296	0.686665	Up	12931543	yfdF	Uncharacterized protein YfdF;
gene1967	5.68722	4.33286e-05	0.00972612	Up	12932051	fliQ	Flagellar biosynthetic protein FliQ;	Required for the assembly of the rivet at the earliest stage of flagellar biosynthesis.	GO:0005886,GO:0009288,GO:0009306,GO:0009425,GO:0016020,GO:0016021,GO:0044780	plasma membrane|bacterial-type flagellum|protein secretion|bacterial-type flagellum basal body|membrane|integral component of membrane|bacterial-type flagellum assembly	PATH:ecj02040	Flagellar assembly
gene2431	5.66682	0.0232328	0.593341	Up	12931571	xapA	Purine nucleoside phosphorylase 2;	The purine nucleoside phosphorylases catalyze the phosphorolytic breakdown of the N-glycosidic bond in the beta- (deoxy)ribonucleoside molecules, with the formation of the corresponding free purine bases and pentose-1-phosphate. This protein can degrade all purine nucleosides including xanthosine, inosine and guanosine, but cannot cleave adenosine, deoxyadenosine or hypoxanthine arabinoside. Has …	GO:0003824,GO:0004731,GO:0005737,GO:0006139,GO:0006148,GO:0006149,GO:0006152,GO:0006161,GO:0009116,GO:0015949,GO:0016740,GO:0016757,GO:0016763,GO:0034214,GO:0034355,GO:0042802,GO:0046115,GO:0047724,GO:0047975,GO:0055086	catalytic activity|purine-nucleoside phosphorylase activity|cytoplasm|nucleobase-containing compound metabolic process|inosine catabolic process|deoxyinosine catabolic process|purine nucleoside catabolic process|deoxyguanosine catabolic process|nucleoside metabolic process|nucleobase-containing small molecule interconversion|transferase activity|transferase activity, transferring glycosyl groups|…	PATH:ecj00230	Purine metabolism
gene4307	5.64503	7.55936e-05	0.0128963	Up	12932572	yjhD
gene2167	5.54089	6.92595e-05	0.012308	Up	12931874	mglA	Galactose/methyl galactoside import ATP-binding protein MglA {ECO:0000255|HAMAP-Rule:MF_01717};	Part of the ABC transporter complex MglABC involved in galactose/methyl galactoside import. Responsible for energy coupling to the transport system (Probable). {ECO:0000305|PubMed:4910389, ECO:0000305|PubMed:6294056, ECO:0000305|PubMed:6807987}.	GO:0000166,GO:0005354,GO:0005524,GO:0005886,GO:0006810,GO:0006974,GO:0008643,GO:0015407,GO:0015757,GO:0016020,GO:0016787,GO:0016887,GO:0017111,GO:0043190,GO:0043211	nucleotide binding|galactose transmembrane transporter activity|ATP binding|plasma membrane|transport|cellular response to DNA damage stimulus|carbohydrate transport|monosaccharide-transporting ATPase activity|galactose transport|membrane|hydrolase activity|ATPase activity|nucleoside-triphosphatase activity|ATP-binding cassette (ABC) transporter complex|carbohydrate-transporting ATPase activity	PATH:ecj02010	ABC transporters
gene1990	5.40924	0.00208037	0.133803	Up	12931401	yodB	Cytochrome b561 homolog 1;		GO:0005886,GO:0016020,GO:0016021,GO:0022904,GO:0046872,GO:0055114	plasma membrane|membrane|integral component of membrane|respiratory electron transport chain|metal ion binding|oxidation-reduction process
gene1962	5.16434	0.000635187	0.0602017	Up	12931396	fliL	Flagellar protein FliL;	Controls the rotational direction of flagella during chemotaxis.	GO:0005886,GO:0006935,GO:0009425,GO:0016020,GO:0016021,GO:0071973,GO:0097588	plasma membrane|chemotaxis|bacterial-type flagellum basal body|membrane|integral component of membrane|bacterial-type flagellum-dependent cell motility|archaeal or bacterial-type flagellum-dependent cell motility
gene2259	5.15935	0.000306711	0.0327031	Up	12932316	glpT	Glycerol-3-phosphate transporter;	Responsible for glycerol-3-phosphate uptake.	GO:0005215,GO:0005886,GO:0006071,GO:0006810,GO:0015169,GO:0015315,GO:0015527,GO:0015793,GO:0015794,GO:0016020,GO:0016021,GO:0055085	transporter activity|plasma membrane|glycerol metabolic process|transport|glycerol-3-phosphate transmembrane transporter activity|organophosphate:inorganic phosphate antiporter activity|glycerol-phosphate:inorganic phosphate antiporter activity|glycerol transport|glycerol-3-phosphate transport|membrane|integral component of membrane|transmembrane transport
gene1139	4.95847	0.000819346	0.0728023	Up	12931087	ymfD	Uncharacterized protein YmfD;
gene4346	4.89881	0.000963273	0.0810159	Up	12933753	fimI	Fimbrin-like protein FimI;		GO:0007155,GO:0009289,GO:0009297	cell adhesion|pilus|pilus assembly
gene3590	4.89224	0.0012926	0.0967455	Up	12933602	tnaB			GO:0003333,GO:0005886,GO:0005887,GO:0006569,GO:0006810,GO:0006865,GO:0015173,GO:0015293,GO:0015801,GO:0016020,GO:0016021	amino acid transmembrane transport|plasma membrane|integral component of plasma membrane|tryptophan catabolic process|transport|amino acid transport|aromatic amino acid transmembrane transporter activity|symporter activity|aromatic amino acid transport|membrane|integral component of membrane
gene1299	4.87483	0.000257681	0.0302174	Up	12934075	yciW	Uncharacterized protein YciW;
gene679	4.74671	0.000591659	0.0573506	Up	12932655	ybfM	Chitoporin;	Involved in the uptake of chitosugars. {ECO:0000305|PubMed:16857666, ECO:0000305|PubMed:19682266}.
gene1964	4.72021	0.000492264	0.0512075	Up	12932048	fliN	Flagellar motor switch protein FliN;	FliN is one of three proteins (FliG, FliN, FliM) that form a switch complex that is proposed to be located at the base of the basal body. This complex interacts with the CheY and CheZ chemotaxis proteins, in addition to contacting components of the motor that determine the direction of flagellar rotation.	GO:0003774,GO:0005515,GO:0005886,GO:0006935,GO:0009288,GO:0009425,GO:0016020,GO:0071973,GO:0097588	motor activity|protein binding|plasma membrane|chemotaxis|bacterial-type flagellum|bacterial-type flagellum basal body|membrane|bacterial-type flagellum-dependent cell motility|archaeal or bacterial-type flagellum-dependent cell motility	PATH:ecj02030,PATH:ecj02040	Bacterial chemotaxis|Flagellar assembly
gene2779	4.70777	0.00129296	0.0967455	Up	12933289	cysJ	Sulfite reductase [NADPH] flavoprotein alpha-component;	Component of the sulfite reductase complex that catalyzes the 6-electron reduction of sulfite to sulfide. This is one of several activities required for the biosynthesis of L- cysteine from sulfate. The flavoprotein component catalyzes the electron flow from NADPH -> FAD -> FMN to the hemoprotein component.	GO:0000103,GO:0003958,GO:0004783,GO:0005506,GO:0005515,GO:0008652,GO:0009337,GO:0010181,GO:0016491,GO:0016709,GO:0019344,GO:0042602,GO:0050660,GO:0055114,GO:0070814	sulfate assimilation|NADPH-hemoprotein reductase activity|sulfite reductase (NADPH) activity|iron ion binding|protein binding|cellular amino acid biosynthetic process|sulfite reductase complex (NADPH)|FMN binding|oxidoreductase activity|oxidoreductase activity, acting on paired donors, with incorporation or reduction of molecular oxygen, NAD(P)H as one donor, and incorporation of one atom of oxyg…	PATH:ecj00920	Sulfur metabolism
gene561	4.52157	0.00301342	0.164378	Up	12931921	ybcY	Putative uncharacterized protein YbcY;
gene2933	4.46095	0.00304476	0.164378	Up	12930621	yqfE	Putative uncharacterized protein YqfE;
gene1170	4.37891	0.0170712	0.520062	Up	12932749	ymgC	Uncharacterized protein YmgC;		GO:0042710	biofilm formation
gene1779	4.32739	0.00276881	0.157453	Up	12930142	ynjI	Inner membrane protein YnjI;		GO:0005886,GO:0016020,GO:0016021	plasma membrane|membrane|integral component of membrane
gene2030	4.26644	0.000890845	0.0775399	Up	12931422	yeeE	UPF0394 inner membrane protein YeeE;		GO:0005886,GO:0016020,GO:0016021	plasma membrane|membrane|integral component of membrane
gene1965	4.22169	0.000551121	0.0550708	Up	12932049	fliO	Flagellar protein FliO;		GO:0005886,GO:0006935,GO:0009288,GO:0009425,GO:0016020,GO:0016021,GO:0044781,GO:0097588	plasma membrane|chemotaxis|bacterial-type flagellum|bacterial-type flagellum basal body|membrane|integral component of membrane|bacterial-type flagellum organization|archaeal or bacterial-type flagellum-dependent cell motility	PATH:ecj02040	Flagellar assembly
gene1018	4.22007	0.00236864	0.142285	Up	12931057	putP	Sodium/proline symporter;	Catalyzes the sodium-dependent uptake of extracellular L-proline. This protein is also capable of using lithium as the transport cation. Also catalyzes the uptake of propionate. {ECO:0000269|PubMed:17088549}.	GO:0005215,GO:0005298,GO:0005886,GO:0005887,GO:0006810,GO:0006811,GO:0006814,GO:0006865,GO:0015293,GO:0015824,GO:0015912,GO:0016020,GO:0016021,GO:0031402,GO:0055085	transporter activity|proline:sodium symporter activity|plasma membrane|integral component of plasma membrane|transport|ion transport|sodium ion transport|amino acid transport|symporter activity|proline transport|short-chain fatty acid transport|membrane|integral component of membrane|sodium ion binding|transmembrane transport
gene1027	4.17644	0.0018039	0.124091	Up	12934233	ycdT	Probable diguanylate cyclase YcdT;	A probable diguanylate cyclase, overexpression leads to a strong repression of swimming; swimming returns to normal when residues 359-360 are both mutated to Ala. Overexpression also leads to a 20-fold increase in c-di-GMP levels in vivo. Cyclic-di- GMP is a second messenger which controls cell surface-associated traits in bacteria. {ECO:0000269|PubMed:18713317}.	GO:0000166,GO:0005525,GO:0005886,GO:0009190,GO:0016020,GO:0016021,GO:0016740,GO:0016849,GO:0035556,GO:0046872,GO:0051271,GO:0052621	nucleotide binding|GTP binding|plasma membrane|cyclic nucleotide biosynthetic process|membrane|integral component of membrane|transferase activity|phosphorus-oxygen lyase activity|intracellular signal transduction|metal ion binding|negative regulation of cellular component movement|diguanylate cyclase activity
gene1082	4.17068	0.00197758	0.131787	Up	12932026	flgJ	Peptidoglycan hydrolase FlgJ;	Flagellum-specific muramidase which hydrolyzes the peptidoglycan layer to assemble the rod structure in the periplasmic space. {ECO:0000250}.	GO:0004040,GO:0008152,GO:0009253,GO:0009288,GO:0016787,GO:0016798,GO:0042597,GO:0044036,GO:0044780,GO:0071973	amidase activity|metabolic process|peptidoglycan catabolic process|bacterial-type flagellum|hydrolase activity|hydrolase activity, acting on glycosyl bonds|periplasmic space|cell wall macromolecule metabolic process|bacterial-type flagellum assembly|bacterial-type flagellum-dependent cell motility
gene1960	4.08473	0.000713797	0.0661814	Up	12931395	fliJ	Flagellar FliJ protein;	The FliJ protein is a flagellar protein that affects chemotactic events. Mutations in FliJ results in failure to respond to chemotactic stimuli.	GO:0003774,GO:0005886,GO:0006810,GO:0006935,GO:0009288,GO:0015031,GO:0016020,GO:0071973	motor activity|plasma membrane|transport|chemotaxis|bacterial-type flagellum|protein transport|membrane|bacterial-type flagellum-dependent cell motility	PATH:ecj02040	Flagellar assembly
gene1025	4.06652	0.0018952	0.128302	Up	12931056	ycdR	Poly-beta-1,6-N-acetyl-D-glucosamine N-deacetylase;	Catalyzes the N-deacetylation of poly-beta-1,6-N-acetyl- D-glucosamine (PGA), a biofilm adhesin polysaccharide. N- deacetylation promotes PGA export through the PgaA porin. {ECO:0000269|PubMed:15090514, ECO:0000269|PubMed:18359807}.
gene1957	4.0389	0.003243	0.171731	Up	12931390	fliG	Flagellar motor switch protein FliG;	FliG is one of three proteins (FliG, FliN, FliM) that forms the rotor-mounted switch complex (C ring), located at the base of the basal body. This complex interacts with the CheY and CheZ chemotaxis proteins, in addition to contacting components of the motor that determine the direction of flagellar rotation.	GO:0003774,GO:0005515,GO:0005886,GO:0006935,GO:0009288,GO:0009425,GO:0016020,GO:0042802,GO:0044780,GO:0071973,GO:0097588	motor activity|protein binding|plasma membrane|chemotaxis|bacterial-type flagellum|bacterial-type flagellum basal body|membrane|identical protein binding|bacterial-type flagellum assembly|bacterial-type flagellum-dependent cell motility|archaeal or bacterial-type flagellum-dependent cell motility	PATH:ecj02030,PATH:ecj02040	Bacterial chemotaxis|Flagellar assembly
gene1923	3.97273	0.00213332	0.133803	Up	12931377	yecR	Uncharacterized protein YecR;
gene551	3.94642	0.00556807	0.258129	Up	12930889	nmpC			GO:0006810,GO:0006811,GO:0009279,GO:0015288,GO:0016020,GO:0016021,GO:0046930	transport|ion transport|cell outer membrane|porin activity|membrane|integral component of membrane|pore complex
gene1968	3.93344	0.000968771	0.0810159	Up	12932052	fliR	Flagellar biosynthetic protein FliR;	Role in flagellar biosynthesis.	GO:0005886,GO:0006605,GO:0009288,GO:0009425,GO:0016020,GO:0016021,GO:0044780	plasma membrane|protein targeting|bacterial-type flagellum|bacterial-type flagellum basal body|membrane|integral component of membrane|bacterial-type flagellum assembly	PATH:ecj02040	Flagellar assembly
gene1726	3.91933	0.00125889	0.0967455	Up	12931305	ydiV	Putative anti-FlhC(2)FlhD(4) factor YdiV;	Upon overexpression acts as a novel anti-FlhC(2)FlhD(4) factor, decreasing its DNA-binding activity, able to negatively regulate expression of flagellar class II operons including FliC.	GO:0006351,GO:0006355,GO:0008134,GO:0043433,GO:1902201,GO:2000678	transcription, DNA-templated|regulation of transcription, DNA-templated|transcription factor binding|negative regulation of sequence-specific DNA binding transcription factor activity|negative regulation of bacterial-type flagellum-dependent cell motility|negative regulation of transcription regulatory region DNA binding
gene1140	3.82695	0.00288801	0.16207	Up	12934106	ymfE	Uncharacterized protein YmfE;		GO:0005886,GO:0016020,GO:0016021	plasma membrane|membrane|integral component of membrane
gene4043	3.8238	0.00252064	0.147268	Up	12933010	arpA	Ankyrin repeat protein A;
gene1004	3.81829	0.0243952	0.605477	Up	12931046	yccE	Uncharacterized protein YccE;
gene1963	3.81362	0.00454008	0.222556	Up	12932576	fliM	Flagellar motor switch protein FliM;	FliM is one of three proteins (FliG, FliN, FliM) that forms the rotor-mounted switch complex (C ring), located at the base of the basal body. This complex interacts with the CheY and CheZ chemotaxis proteins, in addition to contacting components of the motor that determine the direction of flagellar rotation.	GO:0003774,GO:0005515,GO:0005886,GO:0006935,GO:0009288,GO:0009425,GO:0016020,GO:0071973,GO:0097588	motor activity|protein binding|plasma membrane|chemotaxis|bacterial-type flagellum|bacterial-type flagellum basal body|membrane|bacterial-type flagellum-dependent cell motility|archaeal or bacterial-type flagellum-dependent cell motility	PATH:ecj02030,PATH:ecj02040	Bacterial chemotaxis|Flagellar assembly
gene4375	3.81223	0.0160325	0.503862	Up	12933770	mcrC	Protein McrC;	Modifies the specificity of McrB restriction by expanding the range of modified sequences restricted. Does not bind to DNA.	GO:0009307	DNA restriction-modification system
gene3087	3.72522	0.00654805	0.287912	Up	12933405	aer	Aerotaxis receptor;	Signal transducer for aerotaxis. The aerotactic response is the accumulation of cells around air bubbles. The nature of the sensory stimulus detected by this protein is the proton motive force or cellular redox state. It uses a FAD prosthetic group as a redox sensor to monitor oxygen levels. {ECO:0000269|PubMed:9190831, ECO:0000269|PubMed:9380671}.	GO:0004871,GO:0005886,GO:0006935,GO:0007165,GO:0016020,GO:0016021,GO:0042802,GO:0052131	signal transducer activity|plasma membrane|chemotaxis|signal transduction|membrane|integral component of membrane|identical protein binding|positive aerotaxis	PATH:ecj02030,PATH:ecj02020	Bacterial chemotaxis|Two-component system
gene4301	3.72004	0.022651	0.593341	Up	12932468	yjgW	Putative uncharacterized protein YjgW;
gene1794	3.71171	0.00152535	0.108427	Up	12934125	yeaC	Uncharacterized protein YeaC;
gene939	3.6863	0.00679146	0.289654	Up	12933994	ycbQ	Fimbrial subunit ElfA;	Part of the elfADCG-ycbUVF fimbrial operon, which promotes adhesion of bacteria to different abiotic surfaces. ElfA is the major fimbrial subunit produced by this operon. {ECO:0000269|PubMed:20345943}.
gene2166	3.63858	0.00201355	0.13212	Up	12930177	mglC	Galactoside transport system permease protein MglC;	Part of the binding-protein-dependent transport system for galactoside. Probably responsible for the translocation of the substrate across the membrane.	GO:0005215,GO:0005886,GO:0006810,GO:0006974,GO:0008643,GO:0016020,GO:0016021	transporter activity|plasma membrane|transport|cellular response to DNA damage stimulus|carbohydrate transport|membrane|integral component of membrane	PATH:ecj02010	ABC transporters
gene3768	3.62656	0.00604379	0.273434	Up	12933537	yhjV	Inner membrane transport protein YhjV;		GO:0003333,GO:0005886,GO:0006810,GO:0016020,GO:0016021	amino acid transmembrane transport|plasma membrane|transport|membrane|integral component of membrane
gene1966	3.54246	0.00444855	0.220617	Up	12932050	fliP	Flagellar biosynthetic protein FliP;	Plays a role in the flagellum-specific transport system.	GO:0005886,GO:0006810,GO:0009306,GO:0009425,GO:0015031,GO:0016020,GO:0016021	plasma membrane|transport|protein secretion|bacterial-type flagellum basal body|protein transport|membrane|integral component of membrane	PATH:ecj02040	Flagellar assembly
gene3086	3.53566	0.00222842	0.137742	Up	12930600	yqjI	Transcriptional regulator YqjI;	Represses the expression of YqjH which is involved in iron homeostasis under excess nickel conditions. Also represses its own expression. {ECO:0000269|PubMed:21097627}.	GO:0003677,GO:0006351,GO:0006355,GO:0006974	DNA binding|transcription, DNA-templated|regulation of transcription, DNA-templated|cellular response to DNA damage stimulus
gene1899	3.51949	0.00624312	0.277364	Up	12931383	flhA			GO:0005886,GO:0006810,GO:0009306,GO:0015031,GO:0016020,GO:0016021,GO:0044780	plasma membrane|transport|protein secretion|protein transport|membrane|integral component of membrane|bacterial-type flagellum assembly	PATH:ecj02040	Flagellar assembly
gene370	3.51702	0.00264486	0.152437	Up	12930826	yaiT			GO:0007155,GO:0019867	cell adhesion|outer membrane
gene2257	3.5131	0.0125686	0.435506	Up	12931501	yfaH	Putative uncharacterized protein YfaH;
gene2861	3.50928	0.00360642	0.185318	Up	12932950	kduI	4-deoxy-L-threo-5-hexosulose-uronate ketol-isomerase;	Catalyzes the isomerization of 5-dehydro-4-deoxy-D- glucuronate to 3-deoxy-D-glycero-2,5-hexodiulosonate (By similarity). Plays a role in the catabolism of hexuronates under osmotic stress conditions, likely substituting for the regular hexuronate degrading enzyme UxaC whose expression is repressed in these conditions (PubMed:23437267). {ECO:0000250|UniProtKB:Q05529, ECO:0000269|PubMed:23437267}.	GO:0005515,GO:0005829,GO:0008152,GO:0008270,GO:0008697,GO:0016853,GO:0016861,GO:0019698,GO:0042802,GO:0042840,GO:0045490,GO:0046872	protein binding|cytosol|metabolic process|zinc ion binding|4-deoxy-L-threo-5-hexosulose-uronate ketol-isomerase activity|isomerase activity|intramolecular oxidoreductase activity, interconverting aldoses and ketoses|D-galacturonate catabolic process|identical protein binding|D-glucuronate catabolic process|pectin catabolic process|metal ion binding	PATH:ecj00040	Pentose and glucuronate interconversions
gene4350	3.44589	0.010918	0.408479	Up	12933756	fimG	Protein FimG;	Involved in regulation of length and mediation of adhesion of type 1 fimbriae (but not necessary for the production of fimbriae). Involved in the integration of FimH in the fimbriae.	GO:0007155,GO:0009289,GO:0043711	cell adhesion|pilus|pilus organization
gene1077	3.39727	0.0151484	0.493191	Up	12931080	flgE	Flagellar hook protein FlgE;		GO:0003774,GO:0005198,GO:0009288,GO:0009424,GO:0009425,GO:0030694,GO:0071973	motor activity|structural molecule activity|bacterial-type flagellum|bacterial-type flagellum hook|bacterial-type flagellum basal body|bacterial-type flagellum basal body, rod|bacterial-type flagellum-dependent cell motility	PATH:ecj02040	Flagellar assembly
gene3141	3.39345	0.00400743	0.203472	Up	12930492	garP	Probable galactarate transporter;	Uptake of D-galactarate.	GO:0005215,GO:0005886,GO:0006810,GO:0016020,GO:0016021,GO:0055085	transporter activity|plasma membrane|transport|membrane|integral component of membrane|transmembrane transport
gene1956	3.38633	0.00979385	0.376313	Up	12931389	fliF	Flagellar M-ring protein;	The M ring may be actively involved in energy transduction.	GO:0003774,GO:0005515,GO:0005886,GO:0009288,GO:0009425,GO:0009431,GO:0016020,GO:0016021,GO:0071973	motor activity|protein binding|plasma membrane|bacterial-type flagellum|bacterial-type flagellum basal body|bacterial-type flagellum basal body, MS ring|membrane|integral component of membrane|bacterial-type flagellum-dependent cell motility	PATH:ecj02040	Flagellar assembly
gene1900	3.37134	0.00414383	0.207923	Up	12931384	flhB	Flagellar biosynthetic protein FlhB;	Required for formation of the rod structure in the basal body of the flagellar apparatus. Together with FliI and FliH, may constitute the export apparatus of flagellin.	GO:0005886,GO:0006810,GO:0009306,GO:0015031,GO:0016020,GO:0016021	plasma membrane|transport|protein secretion|protein transport|membrane|integral component of membrane	PATH:ecj02040	Flagellar assembly
gene4373	3.36469	0.00924549	0.365111	Up	12933768	yjiT	Putative uncharacterized protein YjiT;
gene2450	3.35352	0.00862891	0.343947	Up	12934215	cysP	Thiosulfate-binding protein;	Part of the ABC transporter complex CysAWTP (TC 3.A.1.6.1) involved in sulfate/thiosulfate import. This protein specifically binds thiosulfate and is involved in its transmembrane transport.	GO:0005215,GO:0006790,GO:0006810,GO:0008271,GO:0008272,GO:0015419,GO:0030288,GO:0042597,GO:0043168	transporter activity|sulfur compound metabolic process|transport|secondary active sulfate transmembrane transporter activity|sulfate transport|sulfate transmembrane-transporting ATPase activity|outer membrane-bounded periplasmic space|periplasmic space|anion binding	PATH:ecj02010,PATH:ecj00920	ABC transporters|Sulfur metabolism
gene2054	3.32952	0.00353018	0.183612	Up	12930626	rfbX	Putative O-antigen transporter;	May be involved in the translocation process of the nascent O-polysaccharide molecules and/or its ligation to lipid A core units.	GO:0000271,GO:0005886,GO:0006810,GO:0006974,GO:0009103,GO:0009243,GO:0016020,GO:0016021,GO:0046677	polysaccharide biosynthetic process|plasma membrane|transport|cellular response to DNA damage stimulus|lipopolysaccharide biosynthetic process|O antigen biosynthetic process|membrane|integral component of membrane|response to antibiotic
gene1076	3.31156	0.0119576	0.422079	Up	12934357	flgD	Basal-body rod modification protein FlgD;	Required for flagellar hook formation. May act as a scaffolding protein.			PATH:ecj02040	Flagellar assembly
gene3277	3.30772	0.00685934	0.289654	Up	12933458	yhdU	Uncharacterized protein YhdU;		GO:0016020,GO:0016021	membrane|integral component of membrane
gene2448	3.29706	0.00673613	0.289654	Up	12931752	cysW	Sulfate transport system permease protein CysW;	Part of the ABC transporter complex CysAWTP (TC 3.A.1.6.1) involved in sulfate/thiosulfate import. Probably responsible for the translocation of the substrate across the membrane.	GO:0005215,GO:0005886,GO:0006810,GO:0008272,GO:0015116,GO:0015419,GO:0016020,GO:0016021	transporter activity|plasma membrane|transport|sulfate transport|sulfate transmembrane transporter activity|sulfate transmembrane-transporting ATPase activity|membrane|integral component of membrane	PATH:ecj02010,PATH:ecj00920	ABC transporters|Sulfur metabolism
gene1945	3.28965	0.00609056	0.273434	Up	12931373	fliT	Flagellar protein FliT {ECO:0000255|HAMAP-Rule:MF_01180};	Dual-function protein that regulates the transcription of class 2 flagellar operons and that also acts as an export chaperone for the filament-capping protein FliD. As a transcriptional regulator, acts as an anti-FlhDC factor; it directly binds FlhC, thus inhibiting the binding of the FlhC/FlhD complex to class 2 promoters, resulting in decreased expression of class 2 flagellar operons. As a chap…	GO:0005515,GO:0005737,GO:0005829,GO:0006351,GO:0006355,GO:0006457,GO:1902209	protein binding|cytoplasm|cytosol|transcription, DNA-templated|regulation of transcription, DNA-templated|protein folding|negative regulation of bacterial-type flagellum assembly	PATH:ecj02040	Flagellar assembly
gene1959	3.25573	0.0111154	0.408479	Up	12931394	fliI	Flagellum-specific ATP synthase;	Probable catalytic subunit of a protein translocase for flagellum-specific export, or a proton translocase involved in local circuits at the flagellum. May be involved in a specialized protein export pathway that proceeds without signal peptide cleavage.	GO:0000166,GO:0005524,GO:0005737,GO:0006754,GO:0006810,GO:0006811,GO:0009058,GO:0015031,GO:0015992,GO:0016787,GO:0016887,GO:0017111,GO:0030254,GO:0030257,GO:0042802,GO:0044780,GO:0071973	nucleotide binding|ATP binding|cytoplasm|ATP biosynthetic process|transport|ion transport|biosynthetic process|protein transport|proton transport|hydrolase activity|ATPase activity|nucleoside-triphosphatase activity|protein secretion by the type III secretion system|type III protein secretion system complex|identical protein binding|bacterial-type flagellum assembly|bacterial-type flagellum-depen…	PATH:ecj02040	Flagellar assembly
gene1080	3.23315	0.010948	0.408479	Up	12932039	flgH	Flagellar L-ring protein;	Assembles around the rod to form the L-ring and probably protects the motor/basal body from shearing forces during rotation. {ECO:0000250}.	GO:0003774,GO:0006970,GO:0009279,GO:0009288,GO:0009425,GO:0009427,GO:0016020,GO:0071973	motor activity|response to osmotic stress|cell outer membrane|bacterial-type flagellum|bacterial-type flagellum basal body|bacterial-type flagellum basal body, distal rod, L ring|membrane|bacterial-type flagellum-dependent cell motility	PATH:ecj02040	Flagellar assembly
gene1897	3.17876	0.029564	0.667145	Up	12931375	yecT	Uncharacterized protein YecT;
gene553	3.15812	0.0081789	0.332219	Up	12930891	ybcS	Lysozyme RrrD;	Essential for lysis of bacterial cell wall, by showing cell wall hydrolyzing activity. Exhibits lytic activity against E.coli and S.typhi cell wall substrate. {ECO:0000269|PubMed:17914239}.
gene4095	3.13579	0.00970286	0.376206	Up	12933680	yjcH	Inner membrane protein YjcH;		GO:0005886,GO:0016020,GO:0016021	plasma membrane|membrane|integral component of membrane
gene1898	3.13459	0.0117355	0.420603	Up	12931382	flhE			GO:0009288,GO:0044781	bacterial-type flagellum|bacterial-type flagellum organization
gene2766	3.13262	0.0108531	0.408479	Up	12933938	cysN	Sulfate adenylyltransferase subunit 1;	May be the GTPase, regulating ATP sulfurylase activity.	GO:0000103,GO:0000166,GO:0003924,GO:0004781,GO:0005515,GO:0005524,GO:0005525,GO:0006790,GO:0016740,GO:0016779,GO:0070814	sulfate assimilation|nucleotide binding|GTPase activity|sulfate adenylyltransferase (ATP) activity|protein binding|ATP binding|GTP binding|sulfur compound metabolic process|transferase activity|nucleotidyltransferase activity|hydrogen sulfide biosynthetic process	PATH:ecj00920,PATH:ecj00450,PATH:ecj00230	Sulfur metabolism|Selenocompound metabolism|Purine metabolism
gene2718	3.08291	0.013515	0.457472	Up	12933081	srlE	Glucitol/sorbitol-specific phosphotransferase enzyme IIB component;	The phosphoenolpyruvate-dependent sugar phosphotransferase system (sugar PTS), a major carbohydrate active -transport system, catalyzes the phosphorylation of incoming sugar substrates concomitantly with their translocation across the cell membrane. This system is involved in glucitol/sorbitol transport.	GO:0005886,GO:0005887,GO:0006810,GO:0008643,GO:0008982,GO:0009401,GO:0016020,GO:0016021,GO:0016301,GO:0016310,GO:0016740	plasma membrane|integral component of plasma membrane|transport|carbohydrate transport|protein-N(PI)-phosphohistidine-sugar phosphotransferase activity|phosphoenolpyruvate-dependent sugar phosphotransferase system|membrane|integral component of membrane|kinase activity|phosphorylation|transferase activity	PATH:ecj02060,PATH:ecj00051	Phosphotransferase system (PTS)|Fructose and mannose metabolism
gene3137	3.08102	0.0126618	0.435506	Up	12930495	rnpB
gene2881	3.05575	0.0218982	0.593341	Up	12934042	ygeQ	Putative uncharacterized protein YgeQ;		GO:0003824	catalytic activity
gene1081	3.05036	0.015561	0.499005	Up	12932038	flgI	Flagellar P-ring protein;	Assembles around the rod to form the L-ring and probably protects the motor/basal body from shearing forces during rotation.	GO:0005198,GO:0006974,GO:0009288,GO:0009425,GO:0009428,GO:0030288,GO:0042597,GO:0071973	structural molecule activity|cellular response to DNA damage stimulus|bacterial-type flagellum|bacterial-type flagellum basal body|bacterial-type flagellum basal body, distal rod, P ring|outer membrane-bounded periplasmic space|periplasmic space|bacterial-type flagellum-dependent cell motility	PATH:ecj02040	Flagellar assembly
gene1073	3.04563	0.0153422	0.495716	Up	12931076	flgA	Flagella basal body P-ring formation protein FlgA;	Involved in the assembly process of the P-ring formation. It may associate with FlgF on the rod constituting a structure essential for the P-ring assembly or may act as a modulator protein for the P-ring assembly.	GO:0042597	periplasmic space	PATH:ecj02040	Flagellar assembly
gene1074	3.02927	0.0205893	0.593341	Up	12932287	flgB	Flagellar basal body rod protein FlgB;	Structural component of flagellum, the bacterial motility apparatus. Part of the rod structure of flagellar basal body (By similarity). {ECO:0000250}.	GO:0003774,GO:0005198,GO:0009288,GO:0009425,GO:0071973	motor activity|structural molecule activity|bacterial-type flagellum|bacterial-type flagellum basal body|bacterial-type flagellum-dependent cell motility	PATH:ecj02040	Flagellar assembly
gene1256	2.99806	0.00838204	0.337258	Up	12932158	oppB	Oligopeptide transport system permease protein OppB;	Part of the binding-protein-dependent transport system for oligopeptides; probably responsible for the translocation of the substrate across the membrane.	GO:0005215,GO:0005886,GO:0006810,GO:0015031,GO:0015421,GO:0015833,GO:0016020,GO:0016021,GO:0042937,GO:0042939	transporter activity|plasma membrane|transport|protein transport|oligopeptide-transporting ATPase activity|peptide transport|membrane|integral component of membrane|tripeptide transporter activity|tripeptide transport	PATH:ecj02010,PATH:ecj01501	ABC transporters|beta-Lactam resistance
gene1958	2.9967	0.0172022	0.520336	Up	12931391	fliH	Flagellar assembly protein FliH;	Needed for flagellar regrowth and assembly.	GO:0003774,GO:0005737,GO:0006810,GO:0009288,GO:0015031,GO:0071973	motor activity|cytoplasm|transport|bacterial-type flagellum|protein transport|bacterial-type flagellum-dependent cell motility	PATH:ecj02040	Flagellar assembly
gene1961	2.99376	0.0138044	0.463588	Up	12931397	fliK	Flagellar hook-length control protein;	Controls the length of the flagellar hook.	GO:0009424,GO:0044780,GO:0071973	bacterial-type flagellum hook|bacterial-type flagellum assembly|bacterial-type flagellum-dependent cell motility	PATH:ecj02040	Flagellar assembly
gene1238	2.97197	0.0146738	0.481413	Up	12931124	ychS	Putative uncharacterized protein YchS;
gene1746	2.93276	0.0202945	0.593341	Up	12930528	ydjN	Uncharacterized symporter YdjN;		GO:0005886,GO:0006810,GO:0006835,GO:0016020,GO:0016021,GO:0017153	plasma membrane|transport|dicarboxylic acid transport|membrane|integral component of membrane|sodium:dicarboxylate symporter activity
gene429	2.89131	0.048743	0.866203	Up	12930716	cyoB	Cytochrome bo(3) ubiquinol oxidase subunit 1;	Cytochrome bo(3) ubiquinol terminal oxidase is the component of the aerobic respiratory chain of E.coli that predominates when cells are grown at high aeration. Has proton pump activity across the membrane in addition to electron transfer, pumping 2 protons/electron. Protons are probably pumped via D- and K- channels found in this subunit (PubMed:11017202). {ECO:0000269|PubMed:11017202, ECO:00002…	GO:0004129,GO:0005506,GO:0005507,GO:0005515,GO:0005886,GO:0005887,GO:0006811,GO:0009055,GO:0009060,GO:0009319,GO:0009486,GO:0015078,GO:0015453,GO:0015990,GO:0015992,GO:0016020,GO:0016021,GO:0016491,GO:0016682,GO:0019646,GO:0020037,GO:0046872,GO:0048039,GO:0055114,GO:0070469	cytochrome-c oxidase activity|iron ion binding|copper ion binding|protein binding|plasma membrane|integral component of plasma membrane|ion transport|electron carrier activity|aerobic respiration|cytochrome o ubiquinol oxidase complex|cytochrome bo3 ubiquinol oxidase activity|hydrogen ion transmembrane transporter activity|oxidoreduction-driven active transmembrane transporter activity|electron t…	PATH:ecj00190	Oxidative phosphorylation
gene1024	2.88493	0.0475095	0.856864	Up	12931062	ycdQ	Poly-beta-1,6-N-acetyl-D-glucosamine synthase;	Probable N-acetylglucosaminyltransferase that catalyzes the polymerization of single monomer units of UDP-N- acetylglucosamine to produce the linear homopolymer poly-beta-1,6- N-acetyl-D-glucosamine (PGA), a biofilm adhesin polysaccharide. {ECO:0000269|PubMed:15090514, ECO:0000269|PubMed:18359807}.
gene3636	2.88493	0.045227	0.856864	Up	12933588	uhpC	Regulatory protein UhpC;	UhpC is required for uhpT expression, it may act jointly with the UhpB signaling protein.	GO:0000160,GO:0005215,GO:0005886,GO:0005887,GO:0006810,GO:0008643,GO:0016020,GO:0016021,GO:0031226,GO:0055085	phosphorelay signal transduction system|transporter activity|plasma membrane|integral component of plasma membrane|transport|carbohydrate transport|membrane|integral component of membrane|intrinsic component of plasma membrane|transmembrane transport	PATH:ecj02020	Two-component system
gene430	2.88033	0.0368331	0.751642	Up	12930518	cyoA	Cytochrome bo(3) ubiquinol oxidase subunit 2;	Cytochrome bo(3) ubiquinol terminal oxidase is the component of the aerobic respiratory chain of E.coli that predominates when cells are grown at high aeration. Has proton pump activity across the membrane in addition to electron transfer, pumping 2 protons/electron. {ECO:0000269|PubMed:19542282, ECO:0000269|PubMed:22843529, ECO:0000269|PubMed:6308657}.	GO:0004129,GO:0005507,GO:0005886,GO:0005887,GO:0008827,GO:0009055,GO:0009319,GO:0009486,GO:0015078,GO:0015453,GO:0016020,GO:0016021,GO:0016491,GO:0016682,GO:0019646,GO:0022900,GO:0048039,GO:0055114,GO:0070469	cytochrome-c oxidase activity|copper ion binding|plasma membrane|integral component of plasma membrane|cytochrome o ubiquinol oxidase activity|electron carrier activity|cytochrome o ubiquinol oxidase complex|cytochrome bo3 ubiquinol oxidase activity|hydrogen ion transmembrane transporter activity|oxidoreduction-driven active transmembrane transporter activity|membrane|integral component of membra…	PATH:ecj00190	Oxidative phosphorylation
gene721	2.8704	0.0304173	0.679214	Up	12930949	sdhD	Succinate dehydrogenase hydrophobic membrane anchor subunit;	Membrane-anchoring subunit of succinate dehydrogenase (SDH).	GO:0000104,GO:0005886,GO:0006099,GO:0009055,GO:0009060,GO:0016020,GO:0016021,GO:0016627,GO:0017004,GO:0020037,GO:0046872,GO:0055114	succinate dehydrogenase activity|plasma membrane|tricarboxylic acid cycle|electron carrier activity|aerobic respiration|membrane|integral component of membrane|oxidoreductase activity, acting on the CH-CH group of donors|cytochrome complex assembly|heme binding|metal ion binding|oxidation-reduction process	PATH:ecj00020,PATH:ecj00650,PATH:ecj00190,PATH:ecj01200	Citrate cycle (TCA cycle)|Butanoate metabolism|Oxidative phosphorylation|Carbon metabolism
gene1940	2.85879	0.0257936	0.613217	Up	12934076	fliZ	Regulator of sigma S factor FliZ;	During the post-exponential growth phase transiently interferes with RpoS (sigma S) activity without affecting expression of RpoS itself. It is probably not an anti-sigma factor as its overexpression is detrimental in rapidly growing cells where there is almost no sigma S factor. There is a strong overlap between Crl-activated genes and FliZ-down-regulated genes. FliZ acts as a timing device for …	GO:0001047,GO:0003677,GO:0015074,GO:0016989,GO:1902021	core promoter binding|DNA binding|DNA integration|sigma factor antagonist activity|regulation of bacterial-type flagellum-dependent cell motility
gene1078	2.85234	0.0258802	0.613217	Up	12932903	flgF	Flagellar basal-body rod protein FlgF;		GO:0003774,GO:0005198,GO:0009288,GO:0009425,GO:0071973	motor activity|structural molecule activity|bacterial-type flagellum|bacterial-type flagellum basal body|bacterial-type flagellum-dependent cell motility	PATH:ecj02040	Flagellar assembly
gene1565	2.84911	0.0235985	0.59763	Up	12931244	gnsB	Protein GnsB;	Overexpression increases levels of unsaturated fatty acids and suppresses both the temperature-sensitive fabA6 mutation and cold-sensitive secG null mutation. {ECO:0000269|PubMed:11544213}.	GO:0006636	unsaturated fatty acid biosynthetic process
gene4234	2.82799	0.0348255	0.731678	Up	12930642	yjfZ	Uncharacterized protein YjfZ;		GO:0016020,GO:0016021	membrane|integral component of membrane
gene3452	2.82249	0.0170336	0.520062	Up	12934454	fadB	Fatty acid oxidation complex subunit alpha {ECO:0000255|HAMAP-Rule:MF_01621};	Involved in the aerobic and anaerobic degradation of long-chain fatty acids via beta-oxidation cycle. Catalyzes the formation of 3-oxoacyl-CoA from enoyl-CoA via L-3-hydroxyacyl-CoA. It can also use D-3-hydroxyacyl-CoA and cis-3-enoyl-CoA as substrate. {ECO:0000255|HAMAP-Rule:MF_01621, ECO:0000269|PubMed:12535077, ECO:0000269|PubMed:1748662, ECO:0000269|PubMed:368024, ECO:0000269|PubMed:8454629, …	GO:0003824,GO:0003857,GO:0004165,GO:0004300,GO:0006629,GO:0006631,GO:0006635,GO:0008152,GO:0008692,GO:0009062,GO:0016042,GO:0016491,GO:0016616,GO:0016829,GO:0016853,GO:0036125,GO:0050662,GO:0055114	catalytic activity|3-hydroxyacyl-CoA dehydrogenase activity|dodecenoyl-CoA delta-isomerase activity|enoyl-CoA hydratase activity|lipid metabolic process|fatty acid metabolic process|fatty acid beta-oxidation|metabolic process|3-hydroxybutyryl-CoA epimerase activity|fatty acid catabolic process|lipid catabolic process|oxidoreductase activity|oxidoreductase activity, acting on the CH-OH group of do…	PATH:ecj00280,PATH:ecj00310,PATH:ecj00380,PATH:ecj00640,PATH:ecj00650,PATH:ecj00071,PATH:ecj01040,PATH:ecj00410,PATH:ecj00281,PATH:ecj00903,PATH:ecj01200,PATH:ecj01212,PATH:ecj00930	Valine, leucine and isoleucine degradation|Lysine degradation|Tryptophan metabolism|Propanoate metabolism|Butanoate metabolism|Fatty acid degradation|Biosynthesis of unsaturated fatty acids|beta-Alanine metabolism|Geraniol degradation|Limonene and pinene degradation|Carbon metabolism|Fatty acid metabolism|Caprolactam degradation
gene126	2.81143	0.0114245	0.412926	Up	12930415	yadI	Putative phosphotransferase enzyme IIA component YadI;	The phosphoenolpyruvate-dependent sugar phosphotransferase system (sugar PTS), a major carbohydrate active -transport system, catalyzes the phosphorylation of incoming sugar substrates concomitantly with their translocation across the cell membrane. {ECO:0000250}.	GO:0005737,GO:0006810,GO:0008643,GO:0009401,GO:0016021,GO:0016301,GO:0016310,GO:0016740	cytoplasm|transport|carbohydrate transport|phosphoenolpyruvate-dependent sugar phosphotransferase system|integral component of membrane|kinase activity|phosphorylation|transferase activity	PATH:ecj02060,PATH:ecj00053	Phosphotransferase system (PTS)|Ascorbate and aldarate metabolism
gene4345	2.80616	0.0491112	0.868838	Up	12933752	fimA	Type-1 fimbrial protein, A chain;	Fimbriae (also called pili), polar filaments radiating from the surface of the bacterium to a length of 0.5-1.5 micrometers and numbering 100-300 per cell, enable bacteria to colonize the epithelium of specific host organs.	GO:0007155,GO:0009289	cell adhesion|pilus
gene2261	2.74315	0.0140794	0.46913	Up	12931496	glpB	Anaerobic glycerol-3-phosphate dehydrogenase subunit B;	Conversion of glycerol 3-phosphate to dihydroxyacetone. Uses fumarate or nitrate as electron acceptor.	GO:0004368,GO:0005886,GO:0016020,GO:0016491,GO:0019563,GO:0052591,GO:0055114	glycerol-3-phosphate dehydrogenase activity|plasma membrane|membrane|oxidoreductase activity|glycerol catabolic process|sn-glycerol-3-phosphate:ubiquinone-8 oxidoreductase activity|oxidation-reduction process	PATH:ecj00564	Glycerophospholipid metabolism
gene3680	2.73843	0.02256	0.593341	Up	12932616	rfaZ	Lipopolysaccharide core biosynthesis protein RfaZ;
gene1944	2.73176	0.0279286	0.643867	Up	12934549	fliS	Flagellar protein FliS;		GO:0005737,GO:0005829,GO:0009288	cytoplasm|cytosol|bacterial-type flagellum	PATH:ecj02040	Flagellar assembly
gene720	2.72554	0.0404409	0.794841	Up	12930948	sdhC	Succinate dehydrogenase cytochrome b556 subunit;	Membrane-anchoring subunit of succinate dehydrogenase (SDH).	GO:0000104,GO:0005886,GO:0006099,GO:0008177,GO:0009055,GO:0009060,GO:0016020,GO:0016021,GO:0016627,GO:0017004,GO:0020037,GO:0045281,GO:0046872,GO:0048039,GO:0055114	succinate dehydrogenase activity|plasma membrane|tricarboxylic acid cycle|succinate dehydrogenase (ubiquinone) activity|electron carrier activity|aerobic respiration|membrane|integral component of membrane|oxidoreductase activity, acting on the CH-CH group of donors|cytochrome complex assembly|heme binding|succinate dehydrogenase complex|metal ion binding|ubiquinone binding|oxidation-reduction pr…	PATH:ecj00020,PATH:ecj00650,PATH:ecj00190,PATH:ecj01200	Citrate cycle (TCA cycle)|Butanoate metabolism|Oxidative phosphorylation|Carbon metabolism
gene564	2.722	0.0206208	0.593341	Up	12934526	ompT	Protease 7;	Protease that can cleave T7 RNA polymerase, ferric enterobactin receptor protein (FEP), antimicrobial peptide protamine and other proteins. This protease has a specificity for paired basic residues. {ECO:0000269|PubMed:9683502}.	GO:0004175,GO:0004190,GO:0004252,GO:0006508,GO:0008233,GO:0009279,GO:0016020,GO:0016021,GO:0016787,GO:0031230	endopeptidase activity|aspartic-type endopeptidase activity|serine-type endopeptidase activity|proteolysis|peptidase activity|cell outer membrane|membrane|integral component of membrane|hydrolase activity|intrinsic component of cell outer membrane
gene2892	2.71488	0.022454	0.593341	Up	12933330	yqeA	Carbamate kinase-like protein YqeA;		GO:0006525,GO:0008804,GO:0016301,GO:0016310,GO:0016740	arginine metabolic process|carbamate kinase activity|kinase activity|phosphorylation|transferase activity	PATH:ecj00330,PATH:ecj00910,PATH:ecj00230,PATH:ecj01200	Arginine and proline metabolism|Nitrogen metabolism|Purine metabolism|Carbon metabolism
gene4062	2.64542	0.0350378	0.732531	Up	12933669	lamB	Maltoporin;	Involved in the transport of maltose and maltodextrins, indispensable for translocation of dextrins containing more than three glucosyl moieties. A hydrophobic path ("greasy slide") of aromatic residues serves to guide and select the sugars for transport through the channel. Also acts as a receptor for several bacteriophages including lambda.	GO:0001618,GO:0005515,GO:0006810,GO:0006811,GO:0006974,GO:0008643,GO:0009279,GO:0015288,GO:0015481,GO:0015768,GO:0016020,GO:0016021,GO:0016032,GO:0042956,GO:0042958,GO:0045203,GO:0046930	virus receptor activity|protein binding|transport|ion transport|cellular response to DNA damage stimulus|carbohydrate transport|cell outer membrane|porin activity|maltose transporting porin activity|maltose transport|membrane|integral component of membrane|viral process|maltodextrin transport|maltodextrin transmembrane transporter activity|integral component of cell outer membrane|pore complex
gene2993	2.64097	0.0365207	0.74885	Up	12934084	glcG	Protein GlcG;
gene2605	2.6333	0.0311189	0.686665	Up	12931616	yfiM	Uncharacterized protein YfiM;
gene2765	2.62266	0.0287616	0.659506	Up	12934429	cysC	Adenylyl-sulfate kinase;	Catalyzes the synthesis of activated sulfate.	GO:0000103,GO:0000166,GO:0004020,GO:0005524,GO:0016301,GO:0016310,GO:0016740,GO:0042802,GO:0070814	sulfate assimilation|nucleotide binding|adenylylsulfate kinase activity|ATP binding|kinase activity|phosphorylation|transferase activity|identical protein binding|hydrogen sulfide biosynthetic process	PATH:ecj00920,PATH:ecj00230	Sulfur metabolism|Purine metabolism
gene2375	2.61246	0.0443412	0.851045	Up	12931549	yfdI	Uncharacterized protein YfdI;		GO:0005886,GO:0016020,GO:0016021	plasma membrane|membrane|integral component of membrane
gene1075	2.60415	0.042604	0.829707	Up	12932768	flgC	Flagellar basal-body rod protein FlgC;		GO:0003774,GO:0005198,GO:0009288,GO:0009425,GO:0030694,GO:0071973	motor activity|structural molecule activity|bacterial-type flagellum|bacterial-type flagellum basal body|bacterial-type flagellum basal body, rod|bacterial-type flagellum-dependent cell motility	PATH:ecj02040	Flagellar assembly
gene3221	2.5977	0.0320663	0.690721	Up	12932615	npr	Phosphocarrier protein NPr;	Component of the phosphoenolpyruvate-dependent nitrogen- metabolic phosphotransferase system (nitrogen-metabolic PTS), that seems to be involved in regulating nitrogen metabolism. The phosphoryl group from phosphoenolpyruvate (PEP) is transferred to the phosphoryl carrier protein NPr by enzyme I-Ntr. Phospho-NPr then transfers it to EIIA-Ntr. Could function in the transcriptional regulation of si…	GO:0004674,GO:0005351,GO:0005737,GO:0006468,GO:0006810,GO:0009401,GO:0010243,GO:0016301,GO:0016310,GO:0016740,GO:0016772	protein serine/threonine kinase activity|sugar:proton symporter activity|cytoplasm|protein phosphorylation|transport|phosphoenolpyruvate-dependent sugar phosphotransferase system|response to organonitrogen compound|kinase activity|phosphorylation|transferase activity|transferase activity, transferring phosphorus-containing groups	PATH:ecj02060	Phosphotransferase system (PTS)
gene767	2.57463	0.0257401	0.613217	Up	12932150	ybhD	Uncharacterized HTH-type transcriptional regulator YbhD;		GO:0003677,GO:0003700,GO:0006351,GO:0006355	DNA binding|sequence-specific DNA binding transcription factor activity|transcription, DNA-templated|regulation of transcription, DNA-templated
gene4351	2.56909	0.0204023	0.593341	Up	12933743	fimH	Protein FimH;	Involved in regulation of length and mediation of adhesion of type 1 fimbriae (but not necessary for the production of fimbriae). Adhesin responsible for the binding to D-mannose. It is laterally positioned at intervals in the structure of the type 1 fimbriae. In order to integrate FimH in the fimbriae FimF and FimG are needed.	GO:0005515,GO:0005537,GO:0007155,GO:0009289	protein binding|mannose binding|cell adhesion|pilus
gene3860	2.56529	0.0208605	0.593341	Up	12932670	ugpE	sn-glycerol-3-phosphate transport system permease protein UgpE;	Part of the binding-protein-dependent transport system for sn-glycerol-3-phosphate; probably responsible for the translocation of the substrate across the membrane.	GO:0001406,GO:0001407,GO:0005215,GO:0005886,GO:0005887,GO:0006810,GO:0015169,GO:0015794,GO:0016020,GO:0016021,GO:0055052	glycerophosphodiester transmembrane transporter activity|glycerophosphodiester transport|transporter activity|plasma membrane|integral component of plasma membrane|transport|glycerol-3-phosphate transmembrane transporter activity|glycerol-3-phosphate transport|membrane|integral component of membrane|ATP-binding cassette (ABC) transporter complex, substrate-binding subunit-containing	PATH:ecj02010	ABC transporters
gene2296	2.5571	0.0402628	0.794841	Up	12931892	yfbP	Uncharacterized protein YfbP;
gene2545	2.55293	0.0314384	0.686665	Up	12934043	hscB	Co-chaperone protein HscB;	Co-chaperone involved in the maturation of iron-sulfur cluster-containing proteins. Seems to help targeting proteins to be folded toward HscA.	GO:0005515,GO:0006457,GO:0031072,GO:0051087,GO:0051259	protein binding|protein folding|heat shock protein binding|chaperone binding|protein oligomerization
gene4094	2.55192	0.0456577	0.856864	Up	12930437	actP	Cation/acetate symporter ActP;	Transports acetate. Also able to transport glycolate. {ECO:0000269|PubMed:14563880}.	GO:0005215,GO:0005886,GO:0005887,GO:0006810,GO:0006811,GO:0006814,GO:0006847,GO:0015123,GO:0015293,GO:0016020,GO:0016021,GO:0043879,GO:0055085	transporter activity|plasma membrane|integral component of plasma membrane|transport|ion transport|sodium ion transport|plasma membrane acetate transport|acetate transmembrane transporter activity|symporter activity|membrane|integral component of membrane|glycolate transmembrane transporter activity|transmembrane transport
gene3884	2.51929	0.0326443	0.69614	Up	12932267	yzgL	Putative uncharacterized protein YzgL;
gene4061	2.51083	0.0251538	0.609834	Up	12933668	malK	Maltose/maltodextrin import ATP-binding protein MalK {ECO:0000255|HAMAP-Rule:MF_01709};	Part of the ABC transporter complex MalEFGK involved in maltose/maltodextrin import. Responsible for energy coupling to the transport system.	GO:0000166,GO:0005524,GO:0005886,GO:0006810,GO:0008643,GO:0015423,GO:0015609,GO:0015768,GO:0016020,GO:0016787,GO:0016820,GO:0016887,GO:0017111,GO:0042956,GO:0043190	nucleotide binding|ATP binding|plasma membrane|transport|carbohydrate transport|maltose-transporting ATPase activity|maltooligosaccharide-importing ATPase activity|maltose transport|membrane|hydrolase activity|hydrolase activity, acting on acid anhydrides, catalyzing transmembrane movement of substances|ATPase activity|nucleoside-triphosphatase activity|maltodextrin transport|ATP-binding cassette…	PATH:ecj02010	ABC transporters
gene139	2.49923	0.0266296	0.624039	Up	12934036	folK	2-amino-4-hydroxy-6-hydroxymethyldihydropteridine pyrophosphokinase;		GO:0000166,GO:0000287,GO:0003848,GO:0005524,GO:0009396,GO:0016301,GO:0016310,GO:0016740,GO:0046654,GO:0046656	nucleotide binding|magnesium ion binding|2-amino-4-hydroxy-6-hydroxymethyldihydropteridine diphosphokinase activity|ATP binding|folic acid-containing compound biosynthetic process|kinase activity|phosphorylation|transferase activity|tetrahydrofolate biosynthetic process|folic acid biosynthetic process	PATH:ecj00790	Folate biosynthesis
gene2778	2.47805	0.0476147	0.856864	Up	12933282	cysI	Sulfite reductase [NADPH] hemoprotein beta-component;	Component of the sulfite reductase complex that catalyzes the 6-electron reduction of sulfite to sulfide. This is one of several activities required for the biosynthesis of L- cysteine from sulfate.	GO:0000103,GO:0004783,GO:0008652,GO:0009337,GO:0016491,GO:0019344,GO:0020037,GO:0046872,GO:0050661,GO:0051536,GO:0051539,GO:0055114,GO:0070814	sulfate assimilation|sulfite reductase (NADPH) activity|cellular amino acid biosynthetic process|sulfite reductase complex (NADPH)|oxidoreductase activity|cysteine biosynthetic process|heme binding|metal ion binding|NADP binding|iron-sulfur cluster binding|4 iron, 4 sulfur cluster binding|oxidation-reduction process|hydrogen sulfide biosynthetic process	PATH:ecj00920	Sulfur metabolism
gene2555	2.47569	0.0438037	0.849195	Up	12932580	hcaR	Hca operon transcriptional activator HcaR;	Transcriptional activator of the hca operon for 3- phenylpropionic acid catabolism.	GO:0003677,GO:0003700,GO:0006351,GO:0006355,GO:0045892,GO:0045893	DNA binding|sequence-specific DNA binding transcription factor activity|transcription, DNA-templated|regulation of transcription, DNA-templated|negative regulation of transcription, DNA-templated|positive regulation of transcription, DNA-templated
gene3682	2.4728	0.0328905	0.697901	Up	12934304	rfaL	O-antigen ligase;	Adds the O-antigen on the glucose group of LPS.			PATH:ecj00540	Lipopolysaccharide biosynthesis
gene991	2.46586	0.0387937	0.787881	Up	12931041	cspH	Cold shock-like protein CspH;		GO:0003676,GO:0003677,GO:0005737,GO:0006351,GO:0006355	nucleic acid binding|DNA binding|cytoplasm|transcription, DNA-templated|regulation of transcription, DNA-templated
gene3381	2.45219	0.0276176	0.640158	Up	12932226	sbp	Sulfate-binding protein;	This protein specifically binds sulfate and is involved in its transmembrane transport.	GO:0005215,GO:0006790,GO:0006810,GO:0008271,GO:0008272,GO:0015419,GO:0030288,GO:0042597,GO:0043199	transporter activity|sulfur compound metabolic process|transport|secondary active sulfate transmembrane transporter activity|sulfate transport|sulfate transmembrane-transporting ATPase activity|outer membrane-bounded periplasmic space|periplasmic space|sulfate binding	PATH:ecj02010,PATH:ecj00920	ABC transporters|Sulfur metabolism
gene2902	2.45085	0.0290215	0.661472	Up	12930234	ygfQ	Guanine/hypoxanthine permease GhxQ;	High-affinity transporter for guanine and hypoxanthine. {ECO:0000269|PubMed:24214977}.
gene3711	2.43125	0.0479681	0.859596	Up	12933565	yibA	Protein YibA;		GO:0006974,GO:0046677	cellular response to DNA damage stimulus|response to antibiotic
gene4206	2.43	0.0461204	0.856864	Up	12933703	yjeT	Uncharacterized protein YjeT;		GO:0005886,GO:0016020,GO:0016021	plasma membrane|membrane|integral component of membrane
gene2049	2.4292	0.0291575	0.661472	Up	12932363	wbbK	Putative glycosyltransferase WbbK;	May be a glycosyltransferase involved in the transfer of UDP-GalF and UDP-glucose.	GO:0005886,GO:0009058,GO:0009103,GO:0016020,GO:0016740	plasma membrane|biosynthetic process|lipopolysaccharide biosynthetic process|membrane|transferase activity
gene2720	2.41162	0.0359718	0.741158	Up	12931709	srlD	Sorbitol-6-phosphate 2-dehydrogenase;		GO:0006062,GO:0008152,GO:0009010,GO:0016491,GO:0055114	sorbitol catabolic process|metabolic process|sorbitol-6-phosphate 2-dehydrogenase activity|oxidoreductase activity|oxidation-reduction process	PATH:ecj00051	Fructose and mannose metabolism
gene382	2.37181	0.0471185	0.856864	Up	12930833	phoA	Alkaline phosphatase;		GO:0000287,GO:0003824,GO:0004035,GO:0005515,GO:0008152,GO:0008270,GO:0016311,GO:0016787,GO:0016791,GO:0030288,GO:0030613,GO:0033748,GO:0042597,GO:0046872	magnesium ion binding|catalytic activity|alkaline phosphatase activity|protein binding|metabolic process|zinc ion binding|dephosphorylation|hydrolase activity|phosphatase activity|outer membrane-bounded periplasmic space|oxidoreductase activity, acting on phosphorus or arsenic in donors|hydrogenase (acceptor) activity|periplasmic space|metal ion binding	PATH:ecj02020,PATH:ecj00790,PATH:ecj00627	Two-component system|Folate biosynthesis|Aminobenzoate degradation
gene2280	2.3522	0.0396322	0.789866	Up	12931497	pmrD	Signal transduction protein PmrD;	Interacts with phosphorylated BasR protein to mediate transcriptional induction of BasR-activated genes to induce polymyxin resistance in some natural isolates. {ECO:0000269|PubMed:15569938}.	GO:0046677	response to antibiotic
gene4378	2.31149	0.0413273	0.808537	Up	12933773	hsdS	Type-1 restriction enzyme EcoKI specificity protein;	The M and S subunits together form a methyltransferase (MTase) that methylates two adenine residues in complementary strands of a bipartite DNA recognition sequence. In the presence of the R subunit the complex can also act as an endonuclease, binding to the same target sequence but cutting the DNA some distance from this site. Whether the DNA is cut or modified depends on the methylation state o…	GO:0003677,GO:0006304,GO:0009307	DNA binding|DNA modification|DNA restriction-modification system
gene2193	2.30394	0.0401201	0.794841	Up	12931466	yeiU	Lipid A 1-diphosphate synthase {ECO:0000255|HAMAP-Rule:MF_01945, ECO:0000305};	Involved in the modification of the lipid A domain of lipopolysaccharides (LPS). Transfers a phosphate group from undecaprenyl pyrophosphate (C55-PP) to lipid A to form lipid A 1- diphosphate. Contributes to the recycling of undecaprenyl phosphate (C55-P) (PubMed:18047581). In vitro, has low undecaprenyl-diphosphate phosphatase activity (PubMed:17660416). {ECO:0000269|PubMed:17660416, ECO:0000269…
gene3700	2.27863	0.0459753	0.856864	Up	12931912	lldR	Putative L-lactate dehydrogenase operon regulatory protein;	May be a regulatory protein for the LCT genes.	GO:0003677,GO:0003700,GO:0006351,GO:0006355,GO:0006974,GO:0042710,GO:0043565,GO:0045990	DNA binding|sequence-specific DNA binding transcription factor activity|transcription, DNA-templated|regulation of transcription, DNA-templated|cellular response to DNA damage stimulus|biofilm formation|sequence-specific DNA binding|carbon catabolite regulation of transcription
