# Supplementary material for: Polynucleotide Phosphorylase Mediates a New Mechanism of Persister Formation in Escherichia coli
Source: Microbiol Spectr. 2022 Dec 8;11(1):e01546-22. doi: 10.1128/spectrum.01546-22 (PMC9927094; doi:10.1128/spectrum.01546-22)
Supplement: Supplemental file 2 — Table S2. Download spectrum.01546-22-s0002.xlsx, XLSX file, 0.01 MB [file spectrum.01546-22-s0002.xlsx]

## Sheet: Sheet1
Table S2 KEGG pathway analysis of differentially expressed genes between the Δpnp strain and the wild type W3110 strain.
ID	Term	ListHits	ListTotal	PopHits	PopTotal	Pval	FDR	Enrichment_score	Gene ID
PATH:ecj02040	Flagellar assembly	25	79	36	1558	4.59904e-28	1.9316e-26	13.6955	gene1073,gene1074,gene1075,gene1076,gene1077,gene1078,gene1080,gene1955,gene1956,gene1957,gene1081,gene1958,gene1959,gene1960,gene1961,gene1963,gene1964,gene1965,gene1966,gene1967,gene1968,gene1944,gene1899,gene1945,gene1900
PATH:ecj03010	Ribosome	15	79	78	1558	5.90613e-07	1.24029e-05	3.7926	gene3668,gene199,gene202,gene2608,gene2610,gene3289,gene3291,gene3328,gene3330,gene3444,gene3447,gene3538,gene3540,gene4032,gene4035
PATH:ecj00920	Sulfur metabolism	9	79	33	1558	2.27744e-06	3.18842e-05	5.3786	gene3381,gene2778,gene2779,gene2448,gene2449,gene2450,gene2765,gene2766,gene2767
PATH:ecj02030	Bacterial chemotaxis	4	79	21	1558	0.00316615	0.0332446	3.75648	gene1957,gene1963,gene1964,gene3087
PATH:ecj00627	Aminobenzoate degradation	2	79	8	1558	0.00584496	0.0490977	4.93038	gene969,gene382
PATH:ecj00930	Caprolactam degradation	1	79	3	1558	0.00736915	0.0515841	6.57384	gene3452
PATH:ecj00903	Limonene and pinene degradation	1	79	4	1558	0.0142539	0.0855235	4.93038	gene3452
PATH:ecj00281	Geraniol degradation	1	79	5	1558	0.0229788	0.120639	3.9443	gene3452
PATH:ecj01040	Biosynthesis of unsaturated fatty acids	1	79	6	1558	0.0333441	0.155606	3.28692	gene3452
PATH:ecj00450	Selenocompound metabolism	2	79	17	1558	0.0510516	0.184605	2.32018	gene2766,gene2767
PATH:ecj01501	beta-Lactam resistance	2	79	17	1558	0.0510516	0.184605	2.32018	gene930,gene1256
PATH:ecj00190	Oxidative phosphorylation	4	79	41	1558	0.0527444	0.184605	1.92405	gene430,gene720,gene721,gene429
PATH:ecj00790	Folate biosynthesis	2	79	19	1558	0.0676779	0.217522	2.07595	gene139,gene382
PATH:ecj00380	Tryptophan metabolism	1	79	9	1558	0.0725072	0.217522	2.19128	gene3452
PATH:ecj00650	Butanoate metabolism	3	79	35	1558	0.0972939	0.272423	1.69042	gene3452,gene720,gene721
PATH:ecj00280	Valine, leucine and isoleucine degradation	1	79	11	1558	0.103794	0.272459	1.79287	gene3452
PATH:ecj00310	Lysine degradation	1	79	12	1558	0.120589	0.297926	1.64346	gene3452
PATH:ecj00020	Citrate cycle (TCA cycle)	2	79	26	1558	0.14144	0.311642	1.51704	gene720,gene721
PATH:ecj00230	Purine metabolism	6	79	87	1558	0.146626	0.311642	1.3601	gene2892,gene2431,gene2765,gene2766,gene3178,gene2767
PATH:ecj00053	Ascorbate and aldarate metabolism	1	79	14	1558	0.155919	0.311642	1.40868	gene126
PATH:ecj00051	Fructose and mannose metabolism	3	79	42	1558	0.160111	0.311642	1.40868	gene1740,gene2718,gene2720
PATH:ecj00071	Fatty acid degradation	1	79	15	1558	0.174256	0.311642	1.31477	gene3452
PATH:ecj00410	beta-Alanine metabolism	1	79	15	1558	0.174256	0.311642	1.31477	gene3452
PATH:ecj02060	Phosphotransferase system (PTS)	3	79	45	1558	0.190741	0.311642	1.31477	gene3221,gene126,gene2718
PATH:ecj00030	Pentose phosphate pathway	2	79	30	1558	0.191891	0.311642	1.31477	gene1740,gene3875
PATH:ecj03018	RNA degradation	1	79	16	1558	0.192921	0.311642	1.23259	gene3178
PATH:ecj01212	Fatty acid metabolism	1	79	21	1558	0.288654	0.444354	0.93912	gene3452
PATH:ecj01200	Carbon metabolism	6	79	107	1558	0.296236	0.444354	1.10588	gene2892,gene1740,gene3875,gene3452,gene720,gene721
PATH:ecj00040	Pentose and glucuronate interconversions	1	79	25	1558	0.364766	0.511329	0.788861	gene2861
PATH:ecj02010	ABC transporters	9	79	173	1558	0.379362	0.511329	1.02597	gene3381,gene3860,gene2166,gene2167,gene4061,gene2448,gene2449,gene2450,gene1256
PATH:ecj00910	Nitrogen metabolism	1	79	26	1558	0.383377	0.511329	0.75852	gene2892
PATH:ecj00540	Lipopolysaccharide biosynthesis	1	79	27	1558	0.401759	0.511329	0.730427	gene3682
PATH:ecj00680	Methane metabolism	1	79	27	1558	0.401759	0.511329	0.730427	gene1740
PATH:ecj00564	Glycerophospholipid metabolism	1	79	29	1558	0.437742	0.54074	0.680052	gene2261
PATH:ecj00640	Propanoate metabolism	1	79	35	1558	0.538211	0.645853	0.563472	gene3452
PATH:ecj00052	Galactose metabolism	1	79	36	1558	0.553744	0.646034	0.54782	gene1740
PATH:ecj02020	Two-component system	6	79	145	1558	0.615571	0.68838	0.816063	gene930,gene2575,gene3636,gene382,gene532,gene3087
PATH:ecj00330	Arginine and proline metabolism	1	79	41	1558	0.625891	0.68838	0.481013	gene2892
PATH:ecj00010	Glycolysis / Gluconeogenesis	1	79	42	1558	0.63921	0.68838	0.46956	gene1740
PATH:ecj00620	Pyruvate metabolism	1	79	50	1558	0.7328	0.76944	0.39443	gene969
PATH:ecj00240	Pyrimidine metabolism	1	79	63	1558	0.841238	0.861756	0.31304	gene3178
PATH:ecj01230	Biosynthesis of amino acids	1	79	118	1558	0.986835	0.986835	0.167132	gene1740
